# Supplementary material for: Risk of Postoperative Gastrointestinal Bleeding and Its Associated Factors: A Nationwide Population-Based Study in Korea
Source: J Pers Med. 2021 Nov 18;11(11):1222. doi: 10.3390/jpm11111222 (PMC8621831; doi:10.3390/jpm11111222)
Supplement: Supplementary file 1 [file jpm-11-01222-s001.zip]

Archive with 1 entries (1 files):
- jpm-1409441-supplementary.pdf
